# Supplementary material for: Differential Effects of Selenium Compounds on Mitochondrial Function in PRRSV-Infected Porcine Alveolar Macrophages
Source: Viruses. 2025 Sep 26;17(10):1303. doi: 10.3390/v17101303 (PMC12568000; doi:10.3390/v17101303)
Supplement: Supplementary file 1 [file viruses-17-01303-s001.zip]

Archive with 2 entries (2 files):
- Final Supplementary Figures.pdf
- Supplementary Table S1.pdf
